# Supplementary material for: Common protein-coding variants influence the racing phenotype in galloping racehorse breeds
Source: Commun Biol. 2022 Dec 13;5:1320. doi: 10.1038/s42003-022-04206-x (PMC9748125; doi:10.1038/s42003-022-04206-x)
Supplement: Supplementary file 4 — Supplementary Data 1 - 19 [file 42003_2022_4206_MOESM4_ESM.xlsx]

## Sheet: Suppl.Data_1-admixtureK4
Suppl.Data_1: Ancestry contributions in each individual from four populations (ARR = Arabian; BEL = Belgian; TB = Thoroughbred; MonRC = Mongolian Racing) in an analysis of admixture using K=4.
Breed names	Sample ID	ARR contribution(%)	BEL contribution(%)	TB contribution(%)	MonRC contribution(%)
MonRC	KMN001_006	0.123995	0.086976	0.417761	0.371268
MonRC	KMN001_008	0.067177	0.135346	0.150117	0.64736
MonRC	KMN001_010	0.070614	0.243511	0.027368	0.658506
MonRC	KMN001_011	0.068686	0.254236	0.024728	0.652349
MonRC	KMN001_012	0.138965	0.087368	0.126577	0.647091
MonRC	KMN001_014	0.116073	0.230143	0.006024	0.647761
MonRC	KMN001_020	0.087398	0.133515	0.314263	0.464824
MonRC	KMN001_021	0.098948	0.120983	0.202237	0.577833
MonRC	KMN001_026	0.127745	0.208174	0.13318	0.530902
MonRC	KMN001_030	0.077145	0.075622	0.417842	0.42939
MonRC	KMN001_037	0.106184	0.194218	0.066996	0.632602
MonRC	KMN001_044	0.118826	0.231139	1e-05	0.650025
MonRC	KMN001_045	0.120108	0.231282	0.015358	0.633252
MonRC	KMN001_057	1e-05	1e-05	1e-05	0.99997
MonRC	KMN001_073	0.138057	0.196662	0.134868	0.530413
MonRC	KMN001_074	0.10692	0.223338	1e-05	0.669733
MonRC	KMN001_076	1e-05	1e-05	1e-05	0.99997
MonRC	KMN001_078	1e-05	1e-05	1e-05	0.99997
MonRC	KMN001_079	0.064608	0.086062	0.531424	0.317906
MonRC	KMN001_080	0.080649	0.162174	0.466931	0.290246
MonRC	KMN001_083	0.126622	0.230809	0.12735	0.515219
MonRC	KMN001_085	1e-05	1e-05	1e-05	0.99997
MonRC	KMN001_087	1e-05	1e-05	1e-05	0.99997
MonRC	KMN001_089	0.117159	0.226989	0.01347	0.642382
ARR	20141007_ALR001_001	0.834793	0.063632	0.022901	0.078675
ARR	20141007_ALR001_002	0.99997	1e-05	1e-05	1e-05
ARR	20141007_ALR001_003	0.067452	1e-05	0.932528	1e-05
ARR	20141007_ALR001_004	0.99997	1e-05	1e-05	1e-05
ARR	20141007_ALR001_005	0.774003	0.000374	0.225613	1e-05
ARR	20141007_ALR001_006	0.86337	0.001241	0.135379	1e-05
ARR	20141007_ALR001_007	0.99997	1e-05	1e-05	1e-05
ARR	20141007_ALR001_008	0.960383	0.039597	1e-05	1e-05
ARR	20141007_ALR001_009	0.787984	0.011141	0.198768	0.002107
ARR	20141007_ALR001_010	0.750484	0.003127	0.234272	0.012117
ARR	20141007_ALR001_013	0.646647	0.06476	0.209933	0.07866
ARR	20141007_ALR001_014	0.230418	0.028233	0.729996	0.011354
ARR	20141007_ALR001_015	0.602649	0.095968	0.243786	0.057597
ARR	20141007_ALR001_016	0.095876	0.048916	0.784618	0.07059
ARR	20141007_ALR001_017	0.586244	1e-05	0.380666	0.03308
ARR	20141007_ALR001_020	0.506624	1e-05	0.493356	1e-05
ARR	20141007_ALR001_021	0.99997	1e-05	1e-05	1e-05
ARR	20141007_ALR001_022	0.99997	1e-05	1e-05	1e-05
ARR	20141007_ALR001_023	0.466809	1e-05	0.533171	1e-05
ARR	20141007_ALR001_024	0.518126	1e-05	0.481854	1e-05
ARR	20141007_ALR001_025	0.916439	1e-05	0.083541	1e-05
ARR	20141007_ALR001_026	0.832095	0.063919	1e-05	0.103976
ARR	20141007_ALR001_027	0.972766	1e-05	0.027214	1e-05
ARR	20141007_ALR001_028	0.078675	0.011952	0.882923	0.02645
ARR	20141007_ALR001_029	0.756893	0.008095	0.233015	0.001998
ARR	20141007_ALR001_030	0.869746	0.015393	0.038262	0.076599
ARR	20141007_ALR001_031	0.955295	1e-05	0.007467	0.037228
ARR	20141007_ALR001_032	0.769928	0.00296	0.227102	1e-05
ARR	20141007_ALR001_033	0.577197	0.021863	0.400929	1e-05
ARR	20141007_ALR001_034	0.989292	1e-05	1e-05	0.010688
TB	A01_TB-KY1	0.065002	1e-05	0.934978	1e-05
TB	A05_TB-IRE8	0.063392	1e-05	0.936588	1e-05
TB	A06_TB-UK4	1e-05	0.007551	0.992429	1e-05
TB	B03_TB-UM6	0.106508	1e-05	0.893472	1e-05
TB	B04_TB-IRE1	1e-05	1e-05	0.99997	1e-05
TB	B05_TB-IRE9	1e-05	1e-05	0.99997	1e-05
TB	C01_TB-KY3	1.5e-05	1e-05	0.999965	1e-05
TB	C02_TB-KY23	1e-05	1e-05	0.99997	1e-05
TB	C04_TB-IRE2	1e-05	1e-05	0.99997	1e-05
TB	C05_TB-IRE10	1e-05	1e-05	0.99997	1e-05
TB	C06_TB-UK6	0.049079	1e-05	0.950901	1e-05
TB	D01_TB-KY4	0.064037	1e-05	0.935943	1e-05
TB	D03_TB-UM8	0.130325	1e-05	0.869655	1e-05
TB	D04_TB-IRE3	0.054157	1.2e-05	0.945821	1e-05
TB	D05_TB-IRE11	0.128702	1e-05	0.871278	1e-05
TB	D06_TB-UK7	1e-05	1e-05	0.99997	1e-05
TB	E01_TB-KY5	1e-05	1e-05	0.99997	1e-05
TB	E02_TB-UM1	0.090571	1e-05	0.909409	1e-05
TB	E03_TB-UM9	1e-05	1e-05	0.99997	1e-05
TB	E04_TB-IRE4	1e-05	1e-05	0.99997	1e-05
TB	E06_TB-UK8	1e-05	0.013981	0.985999	1e-05
TB	F01_TB-KY6	1e-05	1e-05	0.99997	1e-05
TB	F02_TB-UM2	0.109705	1e-05	0.890275	1e-05
TB	F03_TB-UM10	1e-05	1e-05	0.99997	1e-05
TB	F04_TB-IRE5	0.045921	1e-05	0.954059	1e-05
TB	F05_TB-UK1	0.069028	1e-05	0.930952	1e-05
TB	F06_TB-UK9	1e-05	1e-05	0.99997	1e-05
TB	G01_TB-KY7	1e-05	1e-05	0.99997	1e-05
TB	G03_TB-UM11	0.104193	1e-05	0.895787	1e-05
TB	G04_TB-IRE6	0.089332	1e-05	0.910648	1e-05
TB	G05_TB-UK2	0.065884	1e-05	0.934096	1e-05
TB	H01_TB-KY20	0.063748	1e-05	0.936232	1e-05
TB	H02_TB-UM4	0.147293	1e-05	0.852687	1e-05
TB	H03_TB-UM12	1e-05	0.038152	0.961828	1e-05
TB	H04_TB-IRE7	0.059013	1e-05	0.940967	1e-05
TB	H05_TB-UK3	1e-05	0.028448	0.971532	1e-05
BEL	BEL1	1e-05	0.99997	1e-05	1e-05
BEL	BEL2	1e-05	0.99997	1e-05	1e-05
BEL	BEL3	1e-05	0.99997	1e-05	1e-05
BEL	BEL4	1e-05	0.924844	1e-05	0.075136
BEL	BEL5	1e-05	0.810288	0.02327	0.166432
BEL	BEL6	1e-05	0.99997	1e-05	1e-05
BEL	BEL7	1e-05	0.99997	1e-05	1e-05
BEL	BEL8	1e-05	0.99997	1e-05	1e-05
BEL	BEL9	1e-05	0.99997	1e-05	1e-05
BEL	BEL10	1e-05	0.931602	1e-05	0.068378
BEL	BEL11	1e-05	0.868388	1e-05	0.131592
BEL	BEL12	1e-05	0.99997	1e-05	1e-05
BEL	BEL13	1e-05	0.99997	1e-05	1e-05
BEL	BEL15	1e-05	0.99997	1e-05	1e-05
BEL	BEL16	1e-05	0.99997	1e-05	1e-05
BEL	BEL17	1e-05	0.918422	1e-05	0.081558
BEL	BEL18	1e-05	0.99997	1e-05	1e-05
BEL	BEL19	1e-05	0.999968	1.2e-05	1e-05
BEL	BEL20	1e-05	0.99997	1e-05	1e-05
BEL	BEL22	1e-05	0.999969	1.1e-05	1e-05
BEL	BEL1282	1e-05	0.99997	1e-05	1e-05
BEL	BEL1283	1e-05	0.777124	1e-05	0.222856
BEL	BEL1286	1e-05	0.99997	1e-05	1e-05
BEL	BEL1440	1e-05	0.858555	1e-05	0.141425
BEL	BEL1452	1e-05	0.870076	1e-05	0.129904
BEL	BEL1475	1.2e-05	0.999968	1e-05	1e-05
BEL	BEL1479	1e-05	0.99997	1e-05	1e-05
BEL	BEL1680	1e-05	0.99997	1e-05	1e-05
BEL	BEL1686	1e-05	0.865843	1e-05	0.134137
BEL	BEL2412	1e-05	0.99997	1e-05	1e-05

## Sheet: Suppl.Data_2-pops-RCvsUnRC
Suppl.Data_2: Populations used for the Racing and non-Racing cohorts for the composite selection signals analysis.
Breed abb.	Breed name	n	Breed-defining phenotype	Cohort	Reference	Genotyping array
ARR	Arabian	30	endurance racing	Racing	This study	Illumina 70K SNP chip array
MonRC	Mongolian Racing	24	endurance gallop racing	Racing	This study	Illumina 70K SNP chip array
TB	Thoroughbred	36	gallop racing	Racing	Petersen et al 2013	Illumina 50K SNP chip array
AKTK	Akhal Teke	20	endurance riding	Non-Racing	Petersen et al 2013	Illumina 50K SNP chip array
BEL	Belgian	30	draft	Non-Racing	Petersen et al 2013	Illumina 50K SNP chip array
CLYD	Clydesdale	24	draft	Non-Racing	Petersen et al 2013	Illumina 50K SNP chip array
CSP	Caspian Pony	16	small size	Non-Racing	Petersen et al 2013	Illumina 50K SNP chip array
EXMR	Exmoor	24	small size, hardiness	Non-Racing	Petersen et al 2013	Illumina 50K SNP chip array
FELL	Fell Pony	21	small size	Non-Racing	Petersen et al 2013	Illumina 50K SNP chip array
FM	Franches-Montagnes	19	light draft	Non-Racing	Petersen et al 2013	Illumina 50K SNP chip array
HAN	Hanoverian	15	sport horse	Non-Racing	Petersen et al 2013	Illumina 50K SNP chip array
MINI	Miniature	25	extreme small size	Non-Racing	Petersen et al 2013	Illumina 50K SNP chip array
MNGP	Mangalarga Paulista	14	riding	Non-Racing	Petersen et al 2013	Illumina 50K SNP chip array
MOR	Morgan	43	riding, driving	Non-Racing	Petersen et al 2013	Illumina 50K SNP chip array
NFST	New Forest Pony	15	riding	Non-Racing	Petersen et al 2013	Illumina 50K SNP chip array
NORF	Norwegian Fjord	21	riding, driving	Non-Racing	Petersen et al 2013	Illumina 50K SNP chip array
NSWE	North Swedish Horse	19	draft	Non-Racing	Petersen et al 2013	Illumina 50K SNP chip array
PERC	Percheron	42	draft	Non-Racing	Petersen et al 2013	Illumina 50K SNP chip array
PERU	Peruvian Paso	21	gait: 4-beat lateral amble	Non-Racing	Petersen et al 2013	Illumina 50K SNP chip array
PT	Paint	25	white patterned coat color; ranch work	Non-Racing	Petersen et al 2013	Illumina 50K SNP chip array
SB	Saddlebred	25	gait (some): 4-beat amble, pace or fox trot	Non-Racing	Petersen et al 2013	Illumina 50K SNP chip array
SHET	Shetland	27	small size	Non-Racing	Petersen et al 2013	Illumina 50K SNP chip array
SHR	Shire	23	draft	Non-Racing	Petersen et al 2013	Illumina 50K SNP chip array
TUVA	Tuva	15	endurance riding, hardiness	Non-Racing	Petersen et al 2013	Illumina 50K SNP chip array
Total		574

## Sheet: Suppl.Data_3-All-CSS-results
Suppl.Data_3: Selection signals identified in all comparison cohorts (Racing versus non-racing, Arabian versus other breeds, Mongolian racing versus other breeds, Thoroughbred versus other breeds).
Chr	cluster SNPs N	Cluster region (Mb)	CSS max score incluster	Cohort	Genes in region (all 500kb up/downstream flanking SNPs)
chr22	24	22.8-24.4	3.6797	Arabian	FKBP1A, SDCBP2, SNPH, RAD21L1, TMEM74B, PSMF1, RSPO4, ANGPT4, FAM110A, SLC52A3, SCRT2, SRXN1, TCF15, CSNK2A1, TBC1D20, RBCK1, TRIB3, NRSN2, SOX12, ZCCHC3, DEFB129, DEFB128, DEFB127, DEFB126, DEFB115, DEFB116, DEFB118, DEFB119, DEFB121, , DEFB123, DEFB124, REM1, HM13, ID1, COX4I2, BCL2L1, TPX2, MYLK2, FOXS1, DUSP15, TTLL9, PDRG1, XKR7, CCM2L, HCK, TM9SF4, PLAGL2, POFUT1, KIF3B, ASXL1, NOL4L, MIR89…
chr12	26	18.79-20.52	3.50258	Arabian	APLNR, BTBD18, CLP1, CTNND1, LRRC55, MED19, MIR130A, MIR8938, OR10AG103P, OR10AG112P, OR10AG95, OR4A132P, OR4A47ZP, OR4B16P, OR4B1I, OR4C10, OR4C10HP, OR4C16, OR4C199, OR4C200, OR4C209P, OR4C266P, OR4C334P, OR4C6P, OR4P60, OR4P61, OR4P67P, OR4S18P, OR4S19P, OR4S1P, OR4X2, OR4X2EP, OR5AK33, OR5AK34, OR5AK35, OR5AK36, OR5AK37P, OR5AK38P, OR5AK39P, OR5AK40P, OR5AK41P, OR5AK42P, OR5AK43P, OR5AL2, OR5…
chr3	38	37.45-39.25	2.83253	Arabian	ANKRD11, MIR9074, SPG7, RPL13, CPNE7, DPEP1, CHMP1A, SPATA33, CDK10, SPATA2L, VPS9D1, ZNF276, FANCA, SPIRE2, TCF25, MC1R, TUBB3, DEF8, CENPBD1, DBNDD1, GAS8, PRDM7, OR7A214P, CENPE, BDH2, SLC9B2, SLC9B1, CISD2, UBE2D3, MANBA, NFKB1, SLC39A8, BANK1, PPP3CA, EMCN, DDIT4L, H2AZ1, DNAJB14, LAMTOR3
chr7	29	40.44-42.2	2.77039	Arabian	TMEM45B, NFRKB, PRDM10, APLP2, ST14, ZBTB44, ADAMTS8, ADAMTS15, SNX19, NTM, OPCML, SPATA19, IGSF9B
chr4	7	49.26-49.68	2.52791	Arabian	AGMO, MEOX2, CRPPA, SOSTDC1, LRRC72, ANKMY2, BZW2, TSPAN13, AGR2, AGR3, AHR, SNX13, PRPS1L1, HDAC9
chr19	37	52.3-53.76	2.48055	Arabian	HHLA2, IFT57, CD47, BBX, CCDC54, CBLB, ALCAM
chr22	7	24.91-25.41	2.43877	Arabian	ASXL1, NOL4L, MIR8962, COMMD7, DNMT3B, MAPRE1, EFCAB8, MIR8968, SUN5, BPIFB2, BPIFB6, BPIFB3, BPIFB4, BPIFA1, CDK5RAP1, SNTA1, CBFA2T2, NECAB3, ACTL10, E2F1, PXMP4, ZNF341, CHMP4B, RALY, EIF2S2, ASIP, AHCY, ITCH, DYNLRB1, MAP1LC3A, PIGU
chr22	31	16.02-17.53	2.32457	Arabian	PLCB1, TMX4, HAO1, BMP2, FERMT1, LRRN4, CRLS1, TRMT6, MCM8, CHGB, SHLD1, GPCPD1, PROKR2, CDS2, PCNA, TMEM230, SLC23A2
chr18	17	48.97-50.13	2.30742	Arabian	ABCB11, BBS5, CCDC173, CERS6, CYBRD1, DCAF17, DHRS9, DYNC1I2, ERICH2, FASTKD1, G6PC2, GAD1, GORASP2, KLHL23, KLHL41, LRP2, METTL5, METTL8, MYO3B, NOSTRIN, PHOSPHO2, PPIG, SLC25A12SP5, SPC25, SSB, STK39, TLK1, UBR3,
chr2	32	100.68-102.03	2.24807	Arabian	SCLT1, JADE1, PGRMC2, LARP1B, ABHD18, MFSD8, PLK4, HSPA4L, SLC25A31, INTU
chr3	23	32.41-33.77	2.15562	Arabian	CDH13, HSBP1, MLYCD, OSGIN1, NECAB2, SLC38A8, MBTPS1, HSDL1, DNAAF1, TAF1C, ADAD2, KCNG4, WFDC1, MIR9073, ATP2C2, MEAK7, COTL1, KLHL36, USP10, CRISPLD2, ZDHHC7, CIBAR2, GSE1, MIR9068, MIR9069, GINS2, EMC8, COX4I1, IRF8, FOXF1, MTHFSD, FOXC2, FOXL1, FBXO31, MAP1LC3B
chr3	5	102.37-102.62	2.08829	Arabian	ZCCHC4, PI4K2B, SEPSECS, LGI2, CCDC149, SOD3, DHX15, PPARGC1A, GBA3
chr19	9	39.32-40.01	2.08373	Arabian	MYLK, MIR9177, HACD2, ADCY5, SEC22A, PDIA5, SEMA5B, SLC49A4, HSPBAP1, PARP14, PARP15, DTX3L, PARP9, KPNA1, WDR5B, FAM162A, MIX23, CSTA, CASR, CD86, ILDR1, SLC15A2, EAF2, IQCB1, GOLGB1, HCLS1, FBXO40, ARGFX, POLQ, STXBP5L, GTF2E1, RABL3, HGD
chr22	14	25.96-27.14	2.07106	Arabian	CDK5RAP1, SNTA1, CBFA2T2, NECAB3, ACTL10, E2F1, PXMP4, ZNF341, CHMP4B, RALY, EIF2S2, ASIP, AHCY, ITCH, DYNLRB1, MAP1LC3A, PIGU, TP53INP2, NCOA6, GGT7, ACSS2, GSS, MYH7B, MIR499, TRPC4AP, EDEM2, PROCR, MMP24, EIF6, FAM83C, UQCC1, GDF5, CEP250, MIR8964, ERGIC3, SPAG4, CPNE1, RBM12, NFS1, ROMO1, RBM39, PHF20, SCAND1, CNBD2, EPB41L1, MIR8965, DLGAP4, MYL9, TGIF2, RAB5IF, SLA2, NDRG3
chr8	4	25.1-25.31	2.02258	Arabian	IFT81, P2RX7, P2RX4, CAMKK2, ANAPC5, RNF34, KDM2B, ORAI1, MORN3, TMEM120B, RHOF, SETD1B, HPD, PSMD9, CFAP251, BCL7A, MLXIP, IL31, LRRC43, B3GNT4, DIABLO, VPS33A, CLIP1, ZCCHC8, RSRC2, KNTC1, HCAR2, HCAR1, DENR, CCDC62, HIP1R, VPS37B, ABCB9, OGFOD2, ARL6IP4, PITPNM2, MPHOSPH9, MTRFR, CDK2AP1, SBNO1, KMT5A, RILPL2, SNRNP35, RILPL1, TMED2, DDX55, EIF2B1, GTF2H3, TCTN2, ATP6V0A2, DNAH10, CCDC92, ZNF6…
chr9	3	36.55-36.69	2.00745	Arabian	UBE2V2, MCM4, PRKDC, CEBPD, SPIDR
chr5	17	51.76-52.42	1.9909	Arabian	TRIM33, SYT6, OLFML3, HIPK1, DCLRE1B, AP4B1, PTPN22, BCL2L15, RSBN1, PHTF1, MAGI3, LRIG2, SLC16A1, TAFA3, PPM1J, RHOC, MOV10, CAPZA1, ST7L, WNT2B, CTTNBP2NL, KCND3, DDX20, INKA2, RAP1A, TMIGD3
chr1	12	22.26-22.59	1.93068	Arabian	MXI1, ADD3, XPNPEP1
chr2	10	92.07-92.66	1.89987	Arabian	TBC1D9, UCP1, ELMOD2, MGAT4D, SCOC, MAML3, MGST2, SETD7, RAB33B, NAA15, NDUFC1, MGARP, ELF2, NOCT, SLC7A11
chr8	3	25.91-26.01	1.87675	Arabian	MLXIP, IL31, LRRC43, B3GNT4, DIABLO, VPS33A, CLIP1, ZCCHC8, RSRC2, KNTC1, HCAR2, HCAR1, DENR, CCDC62, HIP1R, VPS37B, ABCB9, OGFOD2, ARL6IP4, PITPNM2, MPHOSPH9, MTRFR, CDK2AP1, SBNO1, KMT5A, RILPL2, SNRNP35, RILPL1, TMED2, DDX55, EIF2B1, GTF2H3, TCTN2, ATP6V0A2, DNAH10, CCDC92, ZNF664, RFLNA, NCOR2, MIR9006, SCARB1, UBC, TRNAA-UGC, TRNAD-GUC, TRNAF-GAA, TRNAD-GUC, TRNAA-UGC, DHX37, BRI3BP
chr23	18	21.86-22.71	1.87349	Arabian	TJP2, FXN, PIP5K1B, PABIR1, TMEM252, PGM5, FOXD4, CBWD1, DOCK8, KANK1, DMRT1, DMRT3, DMRT2, SMARCA2
chr3	1	103.15-103.15	1.80362	Arabian	PPARGC1A, GBA3, ADGRA3
chr5	77	43.32-48.93	2.56945	MONR	TUFT1, CGN, TRNAE-CUC, POGZ, PSMB4, SELENBP1, RFX5, PI4KB, ZNF687, PSMD4, PIP5K1A, VPS72, TMOD4, SCNM1, LYSMD1, TNFAIP8L2, SEMA6C, GABPB2, MLLT11, CDC42SE1, BNIPL, PRUNE1, MINDY1, ANXA9, CERS2, SETDB1, ARNT, CTSK, CTSS, HORMAD1, GOLPH3L, ENSA, MCL1, ADAMTSL4, ECM1, TARS2, RPRD2, PRPF3, MRPS21, CIART, APH1A, CA14, ANP32E, PLEKHO1, VPS45, OTUD7B, MTMR11, SF3B4, SV2A, BOLA1, H2AC21, H2AC20, H2BC21, …
chr28	32	42.76-44.74	2.39138	MONR	RTL6, PRR5, ARHGAP8, PHF21B, NUP50, MIR1249, UPK3A, FAM118A, SMC1B, RIBC2, FBLN1, ATXN10, MIR9018, WNT7B, MIRLET7A-2, PPARA, CDPF1, PKDREJ, TTC38, GTSE1, TRMU, CELSR1, GRAMD4, CERK, MIR9020, TBC1D22A, TAFA5
chr26	19	16.7-17.7	2.35655	MONR	MIR99A-2, MIRLET7C, MIR125B-2, CXADR, BTG3, CHODL, TMPRSS15
chr7	1	45.79-45.79	2.35511	MONR	ZNF333, ADGRE3, CLEC17A, NDUFB7, TECR, DNAJB1, GIPC1, PTGER1, PKN1, DDX39A, ADGRE5, ADGRL1, MIR8994, MIR8997, PRKACA, SAMD1, MISP3, PALM3, IL27RA, RLN3, MIR1271B, RFX1, DCAF15, PODNL1, CC2D1A, BRME1, NANOS3, MIR23A, MIR27A, MIR24-1, MIR8992, ZSWIM4, MRI1, CCDC130, CACNA1A, IER2, STX10, NACC1, TRMT1, LYL1, NFIX, DAND5, GADD45GIP1, RAD23A, CALR
chr28	26	39.27-40.91	2.25064	MONR	MRTFA, MCHR1, SLC25A17, ST13, XPNPEP3, DNAJB7, RBX1, EP300, L3MBTL2, CHADL, RANGAP1, ZC3H7B, MIR9017, TEF, TOB2, PHF5A, ACO2, POLR3H, CSDC2, PMM1, DESI1, XRCC6, SNU13, MEI1, CCDC134, SREBF2, MIR33A, SHISA8, TNFRSF13C, CENPM, SEPTIN3, WBP2NL, NAGA, PHETA2, SMDT1, NDUFA6, CYP2D50, CYP2D89, CYP2D88, CYP2D86, CYP2D84, CYP2D82, TCF20, NFAM1, SERHL2, RRP7, POLDIP3, CYB5R3, A4GALT, ARFGAP3, PACSIN2, TTL…
chr26	1	15.97-15.97	2.11659	MONR	USP25, MIR99A-2, MIRLET7C, MIR125B-2, CXADR, BTG3
chr7	18	64.31-65.42	1.7639	MONR	DLG2,CCDC90B, ANKRD42, PCF11, RAB30, DDIAS, PRCP, FAM181B
chr4	19	54.99-56.12	1.70306	MONR	RAPGEF5, IL6, TOMM7, FAM126A, KLHL7, NUP42, GPNMB, MALSU1, IGF2BP3, TRA2A, CCDC126, FAM221A, STK31, NPY, MPP6, GSDME, OSBPL3, CYCS, NPVF
chr21	46	3.4-5.57	1.68652	MONR	SLC35E1, MED26, SMIM7, TMEM38A, NWD1, SIN3B, F2RL3, HAUS8, MYO9B, USE1, OCEL1, NR2F6, USHBP1, BABAM1, MIR8957, ABHD8, MRPL34, DDA1, ANO8, GTPBP3, PLVAP, BST2, MVB12A, TMEM221, NXNL1, SLC27A1, PGLS, NIBAN3, COLGALT1, UNC13A, MAP1S, FCHO1, B3GNT3, INSL3, JAK3, RPL18A, SLC5A5, CCDC124, KCNN1, ARRDC2, IL12RB1, MAST3, PIK3R2, IFI30, MPV17L2, RAB3A, PDE4C, IQCN, JUND, LSM4, PGPEP1, GDF15, LRRC25, SSBP4…
chr1	14	102.19-102.93	1.66719	MONR	MCTP2, NR2F2, SPATA8
chr17	4	21.72-22.07	1.66648	MONR	MIR15A, MIR16-2, KCNRG, TRIM13, MIR3613, SPRYD7, KPNA3, EBPL, ARL11, RCBTB1, SETDB2, CAB39L, CDADC1, MLNR, FNDC3A, CYSLTR2, RCBTB2, RB1, LPAR6, ITM2B, MED4, NUDT15, SUCLA2
chr23	12	2.62-3.01	1.53227	MONR	PTCH1, FANCC, AOPEP, MIR24-2, MIR27B, MIR23B, FBP1, FBP2, CTSL, DAPK1, GAS1
chr19	3	0.09-0.17	1.52265	MONR	KCNAB1, SSR3, TIPARP, LEKR1, CCNL1, VEPH1
chr11	10	54.16-54.38	1.50642	MONR	MYH13, MYH8, MYH4, MYH1, MYH2, MYH3, SCO1, ADPRM, TMEM220, PIRT, SHISA6, DNAH9, ZNF18, MAP2K4, MIR744, MYOCD, ARHGAP44
chr15	17	12.31-12.91	1.48891	MONR	VWA3B, TMEM131, ZAP70, ACTR1B, COX5B, FAM178B, SEMA4C, ANKRD39, ANKRD23, CNNM3, MIR9144, LMAN2L, FER1L5, KANSL3, ARID5A, NEURL3, NCAPH, ITPRIPL1, SNRNP200, CIAO1, TMEM127, STARD7, DUSP2, ASTL, ADRA2B, GPAT2, KCNIP3, PROM2, ZNF2, ZNF514, MRPS5
chr8	17	2.63-3.32	1.4785	MONR	MED15, KLHL22, SCARF2, OR2L3F, OR2T119P, OR2AJ15, PRAME, RSPH14, GNAZ, MIR9008, RAB36, BCR, SPECC1L, ADORA2A, UPB1, GUCD1, SNRPD3, GGT1, LRRC75B, GGT5, SUSD2, CABIN1, DDT, MIF, SLC2A11
chr7	5	9.81-9.98	1.47539	MONR	CNTN5
chr10	8	17.07-18.08	1.45532	MONR	MARK4, CKM, KLC3, ERCC2, PPP1R13L, POLR1G, ERCC1, FOSB, RTN2, PPM1N, VASP, OPA3, GPR4, EML2, GIPR, SNRPD2, QPCTL, FBXO46, MEIOSIN, SIX5, DMPK, DMWD, RSPH6A, SYMPK, FOXA3, IRF2BP1, MYPOP, NANOS2, MIR9090, NOVA2, CCDC61, MIR769B, PGLYRP1, MILL, MIR769A, HIF3A, PPP5C, CCDC8, PNMA8A, PNMA8B, CALM3, PTGIR, GNG8, DACT3, PRKD2, STRN4, FKRP, SLC1A5, AP2S1, ARHGAP35, NPAS1, TMEM160, ZC3H4, SAE1, BBC3, CCD…
chr8	5	76.84-77.2	1.42958	MONR	RAB27B, CCDC68, TCF4, TXNL1, WDR7, ST8SIA3
chr17	8	55.37-55.89	1.42621	MONR	SLITRK1
chr10	9	62.15-62.76	1.40467	MONR	SLC22A16, CDK19, AMD1, GTF3C6, RPF2, SLC16A10, MFSD4B, REV3L, TRAF3IP2, FYN, CCN6, TUBE1, FAM229B, LAMA4, RFPL4B
chr26	7	19.68-19.82	1.37556	MONR	NCAM2
chr23	1	3.71-3.71	1.36954	MONR	DAPK1, GAS1, TUT7, ISCA1, GOLM1, NAA35, AGTPBP1
chr4	1	16.33-16.33	1.36064	MONR	OGDH, ZMIZ2, PPIA, H2AZ2, PURB, MYO1G, CCM2, NACAD, TBRG4, RAMP3,ADCY1, IGFBP1, IGFBP3
chr15	1	86.73-86.73	1.35561	MONR	KIDINS220, ID2, RNF144A, RSAD2, CMPK2
chr1	1	110.27-110.27	1.35325	MONR	TRPM1, MIR9045, MIR9051, OTUD7A, MKRN3, MAGEL2, NDN
chr14	5	61.28-61.4	1.32658	MONR	SLC25A46, TMEM232, MAN2A1, PJA2, FER
chr1	19	45.34-46.54	2.92956	Racing_3_breeds	PCDH15, ZWINT
chr7	44	40.44-42.86	2.92324	Racing_3_breeds	TMEM45B, NFRKB, PRDM10, APLP2, ST14, ZBTB44, ADAMTS8, ADAMTS15, SNX19, NTM, OPCML, SPATA19, IGSF9B, JAM3, NCAPD3, VPS26B, ACAD8, THYN1, GLB1L2, B3GAT1
chr17	33	21.03-23.27	2.6806	Racing_3_breeds	RNASEH2B, DLEU7, MIR15A, MIR16-2, KCNRG, TRIM13, MIR3613, SPRYD7, KPNA3, EBPL, ARL11, RCBTB1, SETDB2, CAB39L, CDADC1, MLNR, FNDC3A, CYSLTR2, RCBTB2, RB1, LPAR6, ITM2B, MED4, NUDT15, SUCLA2, HTR2A, ESD, LRCH1, RUBCNL
chr18	26	48.08-50.4	2.62363	Racing_3_breeds	VWA3B, TMEM131, ZAP70, ACTR1B, COX5B, FAM178B, SEMA4C, ANKRD39, ANKRD23, CNNM3, MIR9144, LMAN2L, FER1L5, KANSL3, ARID5A, NEURL3, NCAPH, ITPRIPL1, SNRNP200, CIAO1, TMEM127, STARD7, DUSP2, ASTL, ADRA2B, GPAT2, KCNIP3, PROM2, ZNF2, ZNF514, MRPS5
chr1	32	21.68-23.24	2.35913	Racing_3_breeds	RBM20, SMC3, DUSP5, SMNDC1, MXI1, ADD3, XPNPEP1, SORCS1
chr22	16	23.37-24.4	2.17502	Racing_3_breeds	SCRT2, SRXN1, TCF15, CSNK2A1, TBC1D20, RBCK1, TRIB3, NRSN2, SOX12, ZCCHC3, C22H20orf96, DEFB129, DEFB128, DEFB127, DEFB126, DEFB115, DEFB116, DEFB118, DEFB119, DEFB121, DEFB123, DEFB124, REM1, HM13, ID1, COX4I2, BCL2L1, TPX2, MYLK2, FOXS1, DUSP15, TTLL9, PDRG1, XKR7, CCM2L, HCK, TM9SF4, PLAGL2, POFUT1, KIF3B, ASXL1, NOL4L, MIR8962, COMMD7, DNMT3B, MAPRE1, EFCAB8, MIR8968, SUN5, BPIFB2, BPIFB6, BP…
chr5	27	51.44-52.88	2.13455	Racing_3_breeds	SYCP1, SIKE1, CSDE1, NRAS, AMPD1, DENND2C, BCAS2, TRIM33, SYT6, OLFML3, HIPK1, DCLRE1B, AP4B1, PTPN22, BCL2L15, RSBN1, PHTF1, MAGI3, LRIG2, SLC16A1, TAFA3, PPM1J, RHOC, MOV10, CAPZA1, ST7L, WNT2B, CTTNBP2NL, KCND3, DDX20, INKA2, RAP1A, TMIGD3, ATP5PB, WDR77, OVGP1, PGBP, PIFO, CHIA, CHI3L2, DENND2D, CEPT1, DRAM2
chr2	34	100.3-101.78	2.0759	Racing_3_breeds	SCLT1, JADE1, PGRMC2, LARP1B, ABHD18, MFSD8, PLK4, HSPA4L, SLC25A31, INTU
chr4	16	26.75-27.74	2.02562	Racing_3_breeds	HGF, CACNA2D1, PCLO, SEMA3E, SEMA3A
chr14	35	15.51-17.07	2.02252	Racing_3_breeds	MAT2B, HMMR, NUDCD2, CCNG1, GABRG2, GABRA1, GABRA6, GABRB2, ATP10B
chr14	20	41.12-42.22	1.98102	Racing_3_breeds	PITX1, CATSPER3, PCBD2, TXNDC15, DDX46, CAMLG, SEC24A, SAR1B, JADE2, CDKN2AIPNL, UBE2B, CDKL3, SKP1, TCF7, VDAC1, FSTL4, HSPA4, ZCCHC10, AFF4, LEAP2, GDF9, SHROOM1, SOWAHA, SEPTIN8, KIF3A, IL4, IL13, RAD50, IL5, IRF1, SLC22A5, SLC22A4, PDLIM4, P4HA2, CSF2, ACSL6, MEIKIN, FNIP1, RAPGEF6
chr14	13	46.82-47.91	1.89765	Racing_3_breeds	SLC12A2, CCDC192, CTXN3, PRRC1, MEGF10, MARCHF3, MIR9159, LMNB1, TEX43, PHAX, ALDH7A1, GRAMD2B, MIR9160, ZNF608
chr1	18	122.12-122.93	1.84112	Racing_3_breeds	REC114, HCN4, NEO1, ADPGK, BBS4, ARIH1, TMEM202, HEXA, CELF6, PARP6, PKM, GRAMD2A, SENP8, MYO9A, NR2E3, THSD4, LRRC49, THAP10, LARP6, UACA
chr9	30	35.36-36.69	1.77497	Racing_3_breeds	SNAI2, EFCAB1,UBE2V2, MCM4, PRKDC, CEBPD, SPIDR
chr4	2	16.33-16.41	1.72391	Racing_3_breeds	OGDH, ZMIZ2, PPIA, H2AZ2, PURB, MYO1G,CCM2, NACAD, TBRG4, RAMP3, ADCY1, IGFBP1, IGFBP3
chr10	2	59.09-59.11	1.68606	Racing_3_breeds	MTRES1, BEND3, PDSS2, SOBP SCML4, SEC63, OSTM1, NR2E1, SNX3, AFG1L, FOXO3, ARMC2, SESN1, CEP57L1
chr22	1	16.78-16.78	1.67214	Racing_3_breeds	TMX4, HAO1, BMP2, FERMT1, LRRN4, CRLS1, TRMT6, MCM8, CHGB, SHLD1
chr17	51	20.45-23.98	4.4387	Thoroughbred	WDFY2, INTS6, SERPINE3, FAM124A, RNASEH2B, DLEU7, MIR15A, MIR16-2, KCNRG, TRIM13, MIR3613, SPRYD7, KPNA3, EBPL, ARL11, RCBTB1, SETDB2, CAB39L, CDADC1, MLNR, FNDC3A, CYSLTR2, RCBTB2, RB1, LPAR6, ITM2B, MED4, NUDT15, SUCLA2, HTR2A, ESD, LRCH1, RUBCNL, LRRC63, LCP1, CPB2, ZC3H13, SIAH3, CBY2, ERICH6B, COG3
chr14	36	40.42-42.67	3.47192	Thoroughbred	LECT2, FBXL21, IL9, SLC25A48, CXCL14, NEUROG1, TIFAB, MACROH2A1, PITX1, CATSPER3, PCBD2, TXNDC15, DDX46, CAMLG, SEC24A, SAR1B, JADE2, CDKN2AIPNL, UBE2B, CDKL3, SKP1, TCF7, VDAC1, FSTL4, HSPA4, ZCCHC10, AFF4, LEAP2, GDF9, SHROOM1, SOWAHA, SEPTIN8, KIF3A, IL4, IL13, RAD50, IL5, IRF1, SLC22A5, SLC22A4, PDLIM4, P4HA2, CSF2, ACSL6, MEIKIN, FNIP1, RAPGEF6, CDC42SE2, LYRM7, HINT1
chr1	26	44.68-46.54	3.23104	Thoroughbred	PCDH15, ZWINT
chr1	30	121.84-123.84	3.1522	Thoroughbred	TBC1D21, INSYN1, CD276, NPTN, REC114, HCN4, NEO1, ADPGK, BBS4, ARIH1, TMEM202, HEXA, CELF6, PARP6, PKM, GRAMD2A, SENP8, MYO9A, NR2E3, THSD4, LRRC49, THAP10, LARP6, UACA, TLE3, RPLP1, KIF23, PAQR5, GLCE
chr7	49	40.44-43.91	2.77993	Thoroughbred	TMEM45B, NFRKB, PRDM10, APLP2, ST14, ZBTB44, ADAMTS8, ADAMTS15, SNX19, NTM, OPCML, SPATA19, IGSF9B, JAM3, NCAPD3, VPS26B, ACAD8, THYN1, GLB1L2, B3GAT1
chr1	33	112.96-114.71	2.67785	Thoroughbred	ATP10A, GABRB3, GABRA5, GABRG3, OCA2, HERC2, NIPA1, NIPA2, CYFIP1, TUBGCP5, FAH, ZFAND6, BCL2A1
chr1	25	21.86-23.05	2.57768	Thoroughbred	RBM20, SMC3, DUSP5, SMNDC1, MXI1, ADD3, XPNPEP1, SORCS1
chr30	13	25.89-26.33	2.4359	Thoroughbred	KCNT2, CFH, F13B, ASPM, ZBTB41, CRB1, DENND1B, LHX9, NEK7
chr28	7	46.41-46.79	2.41622	Thoroughbred	BRD1, MIR9021, ZBED4, ALG12, CRELD2, PIM3, IL17REL, TTLL8, MIR9022, MOV10L1, PANX2, TRABD, SELENOO, TUBGCP6, HDAC10, MAPK12, MAPK11, PLXNB2, DENND6B, PPP6R2, SBF1, ADM2, MIOX, LMF2, NCAPH2, TYMP, ODF3B, KLHDC7B, CPT1B, CHKB, MAPK8IP2, ARSA, SHANK3, ACR
chr14	29	15.64-17.07	2.38194	Thoroughbred	MAT2B, HMMR, NUDCD2, CCNG1, GABRG2, GABRA1, GABRA6, GABRB2, ATP10B
chr18	44	47.77-50.7	2.37188	Thoroughbred	XIRP2, B3GALT1, STK39, CERS6, NOSTRIN, SPC25, G6PC2, ABCB11, DHRS9, LRP2, BBS5, KLHL41, FASTKD1, PPIG, CCDC173, PHOSPHO2, KLHL23, SSB, METTL5, UBR3, MYO3B, SP5, ERICH2, GAD1, GORASP2, TLK1, METTL8, DCAF17, CYBRD1, DYNC1I2, SLC25A12, HAT1, METAP1D, DLX1, DLX2, ITGA6, PDK1
chr22	1	24.4-24.4	2.11945	Thoroughbred	TPX2, MYLK2, FOXS1, DUSP15, TTLL9, PDRG1, XKR7, CCM2L, HCK, TM9SF4, PLAGL2, POFUT1, KIF3B, ASXL1, NOL4L, MIR8962, COMMD7, DNMT3B, MAPRE1, EFCAB8, MIR8968, SUN5, BPIFB2, BPIFB6, BPIFB3, BPIFB4, BPIFA1, CDK5RAP1, SNTA1, CBFA2T2, NECAB3, ACTL10
chr21	10	16.68-16.82	2.07889	Thoroughbred	ACTBL2, GPBP1, MIER3, SETD9, MAP3K1, ANKRD55, IL6ST, IL31RA, DDX4, SLC38A9, PLPP1, MTREX, DHX29, CCNO, MCIDAS, CDC20B, MIR449B, MIR449A, GPX8
chr21	6	47.43-47.72	2.07713	Thoroughbred	ANKH, OTULIN, OTULINL, TRIO, DNAH5
chr28	8	45.5-45.77	2.06547	Thoroughbred	TAFA5, BRD1, MIR9021, ZBED4, ALG12, CRELD2, PIM3, IL17REL, TTLL8, MIR9022, MOV10L1

## Sheet: Suppl.Data_4-DAVID-FA-Chart
Suppl.Data_4: Exercise-relevant gene ontology terms enriched among genes in Racing selected regions.
Category	Term	Count	%	P-Value	Benjamini
GOTERM_BP_DIRECT	defense response to bacterium	12	3.8	2.9e-05	0.043
GOTERM_BP_DIRECT	gamma-aminobutyric acid signaling pathway	5	1.6	0.00042	0.31
GOTERM_MF_DIRECT	protein binding	165	51.6	0.0018	0.53
GOTERM_CC_DIRECT	GABA-A receptor complex	4	1.2	0.0027	0.79
GOTERM_MF_DIRECT	GABA-A receptor activity	4	1.2	0.0032	0.53
GOTERM_MF_DIRECT	ATP binding	38	11.9	0.0048	0.53
GOTERM_MF_DIRECT	chitinase activity	3	0.9	0.005	0.53
GOTERM_CC_DIRECT	extracellular region	40	12.5	0.0051	0.79
GOTERM_BP_DIRECT	synaptic transmission, GABAergic	3	0.9	0.0054	1
GOTERM_BP_DIRECT	chitin catabolic process	3	0.9	0.0054	1
GOTERM_MF_DIRECT	chitin binding	3	0.9	0.0066	0.56
GOTERM_BP_DIRECT	cellular response to histamine	3	0.9	0.0071	1
KEGG_PATHWAY	GABAergic synapse	6	1.9	0.012	1
GOTERM_BP_DIRECT	innate immune response	15	4.7	0.012	1
GOTERM_CC_DIRECT	cell surface	17	5.3	0.013	1
GOTERM_MF_DIRECT	extracellular ligand-gated ion channel activity	4	1.2	0.015	1
GOTERM_BP_DIRECT	cardiac muscle tissue morphogenesis	3	0.9	0.016	1
GOTERM_CC_DIRECT	centrosome	14	4.4	0.019	1
KEGG_PATHWAY	Fc epsilon RI signaling pathway	5	1.6	0.024	1
GOTERM_MF_DIRECT	phosphatase activity	4	1.2	0.026	1
KEGG_PATHWAY	Nicotine addiction	4	1.2	0.026	1
GOTERM_MF_DIRECT	protein transporter activity	5	1.6	0.028	1
GOTERM_BP_DIRECT	inner ear development	4	1.2	0.03	1
GOTERM_MF_DIRECT	cation:cation antiporter activity	2	0.6	0.032	1
OMIM_DISEASE	Myelogenous leukemia, acute	2	0.6	0.032	1
GOTERM_BP_DIRECT	cerebral cortex GABAergic interneuron fate commitment	2	0.6	0.033	1
KEGG_PATHWAY	Carbon metabolism	6	1.9	0.035	1
GOTERM_BP_DIRECT	negative regulation of transcription, DNA-templated	15	4.7	0.038	1
GOTERM_BP_DIRECT	olfactory bulb development	3	0.9	0.039	1
GOTERM_MF_DIRECT	microtubule motor activity	5	1.6	0.039	1
GOTERM_BP_DIRECT	cell fate commitment	4	1.2	0.04	1
GOTERM_MF_DIRECT	kinase activity	9	2.8	0.04	1
GOTERM_CC_DIRECT	chloride channel complex	4	1.2	0.043	1
GOTERM_BP_DIRECT	cellular respiration	3	0.9	0.046	1
GOTERM_CC_DIRECT	kinesin II complex	2	0.6	0.047	1
GOTERM_MF_DIRECT	carnitine transmembrane transporter activity	2	0.6	0.047	1
GOTERM_CC_DIRECT	Cajal body	4	1.2	0.047	1
OMIM_DISEASE	Alcohol dependence, susceptibility to	2	0.6	0.048	1
GOTERM_BP_DIRECT	subpallium development	2	0.6	0.049	1
GOTERM_BP_DIRECT	carnitine transmembrane transport	2	0.6	0.049	1
GOTERM_BP_DIRECT	regulation of transcription from RNA polymerase II promoter involved in forebrain neuron fate commitment	2	0.6	0.049	1
GOTERM_BP_DIRECT	negative regulation of complement-dependent cytotoxicity	2	0.6	0.049	1
GOTERM_BP_DIRECT	visual perception	8	2.5	0.049	1
GOTERM_BP_DIRECT	negative regulation of transcription from RNA polymerase II promoter	19	5.9	0.053	1
GOTERM_CC_DIRECT	nuclear chromosome, telomeric region	6	1.9	0.056	1
KEGG_PATHWAY	Morphine addiction	5	1.6	0.059	1
GOTERM_CC_DIRECT	intraciliary transport particle	2	0.6	0.062	1
GOTERM_CC_DIRECT	cell junction	13	4.1	0.063	1
GOTERM_BP_DIRECT	neuron recognition	2	0.6	0.064	1
GOTERM_BP_DIRECT	telomeric 3' overhang formation	2	0.6	0.064	1
GOTERM_BP_DIRECT	skeletal muscle satellite cell differentiation	2	0.6	0.064	1
GOTERM_BP_DIRECT	regulation of proton transport	2	0.6	0.064	1
GOTERM_BP_DIRECT	carnitine transport	2	0.6	0.064	1
GOTERM_BP_DIRECT	hippocampus development	4	1.2	0.065	1
GOTERM_BP_DIRECT	antigen processing and presentation of exogenous peptide antigen via MHC class II	5	1.6	0.066	1
GOTERM_BP_DIRECT	chloride transmembrane transport	5	1.6	0.068	1
GOTERM_BP_DIRECT	sensory perception of sound	6	1.9	0.069	1
GOTERM_BP_DIRECT	carbohydrate metabolic process	7	2.2	0.069	1
GOTERM_CC_DIRECT	ciliary basal body	5	1.6	0.071	1
GOTERM_BP_DIRECT	tRNA modification	3	0.9	0.073	1
GOTERM_BP_DIRECT	nonmotile primary cilium assembly	3	0.9	0.073	1
GOTERM_BP_DIRECT	protein phosphorylation	13	4.1	0.076	1
GOTERM_MF_DIRECT	quaternary ammonium group transmembrane transporter activity	2	0.6	0.077	1
GOTERM_BP_DIRECT	G2/M transition of mitotic cell cycle	6	1.9	0.077	1
GOTERM_BP_DIRECT	protein folding	7	2.2	0.078	1
GOTERM_BP_DIRECT	motile primary cilium assembly	2	0.6	0.08	1
GOTERM_BP_DIRECT	quaternary ammonium group transport	2	0.6	0.08	1
GOTERM_BP_DIRECT	T cell receptor V(D)J recombination	2	0.6	0.08	1
GOTERM_BP_DIRECT	succinyl-CoA metabolic process	2	0.6	0.08	1
GOTERM_BP_DIRECT	heart looping	4	1.2	0.08	1
KEGG_PATHWAY	Retrograde endocannabinoid signaling	5	1.6	0.08	1
GOTERM_BP_DIRECT	negative regulation of Notch signaling pathway	3	0.9	0.082	1
GOTERM_MF_DIRECT	hydrolase activity, hydrolyzing O-glycosyl compounds	3	0.9	0.082	1
KEGG_PATHWAY	Asthma	3	0.9	0.084	1
GOTERM_BP_DIRECT	double-strand break repair via nonhomologous end joining	4	1.2	0.086	1
GOTERM_BP_DIRECT	mitotic spindle organization	3	0.9	0.087	1
GOTERM_CC_DIRECT	nuclear chromatin	7	2.2	0.087	1
GOTERM_BP_DIRECT	in utero embryonic development	7	2.2	0.09	1
GOTERM_MF_DIRECT	benzodiazepine receptor activity	2	0.6	0.092	1
GOTERM_BP_DIRECT	cellular response to nerve growth factor stimulus	3	0.9	0.092	1
GOTERM_MF_DIRECT	phosphatidylinositol-3-phosphate binding	3	0.9	0.092	1
KEGG_PATHWAY	Glycolysis / Gluconeogenesis	4	1.2	0.093	1
GOTERM_BP_DIRECT	chiasma assembly	2	0.6	0.095	1
GOTERM_BP_DIRECT	microtubule anchoring at centrosome	2	0.6	0.095	1
GOTERM_BP_DIRECT	positive regulation of reactive oxygen species biosynthetic process	2	0.6	0.095	1
GOTERM_BP_DIRECT	carnitine metabolic process	2	0.6	0.095	1
GOTERM_BP_DIRECT	mitotic cell cycle checkpoint	3	0.9	0.097	1

## Sheet: Suppl.Data_5-UE-DEG-inputset
Suppl.Data_5: 407 differentially expressed genes (DEGs) from exercise response (UE) transcriptome used as input for CSS SNP enrichment analysis.
chr	PosStart	PosEnd	gene symbol
1	1073442	1309218	INPP5A
1	12964990	12989286	BAG3
1	20680722	20870130	RBM20
1	21316938	21455756	ADD3
1	26214399	26242214	ITPRIP
1	26928340	27008552	NEURL1
1	28164617	28177944	LDB1
1	30375632	30405684	GOT1
1	33568242	33593369	TCTN3
1	37319422	37324066	PPP1R3C
1	56785997	56812489	SIRT1
1	57860069	57886741	SUPV3L1
1	59768008	59809949	SLC29A3
1	61853034	61862628	SYNPO2L
1	62785393	62977490	KAT6B
1	66883039	66890004	PPIF
1	71322381	71343373	HNRNPF
1	77614754	77620121	IRF2BP2
1	80781896	80800466	FAM89A
1	92707232	92727630	WHAMM
1	92852256	92950817	CPEB1
1	95597063	95694000	MRPL46
1	117029037	117045671	DNAJA4
1	121332989	121578814	NEO1
1	140657675	140767880	TRPM7
1	143483540	144054287	SEMA6D
1	145532400	145548311	GATM
1	148409121	148460760	MAPKBP1
1	148867652	148909341	CHP1
1	149248794	149255268	ZFYVE19
1	164004115	164019089	ADCY4
1	174102704	174105923	NFKBIA
1	186397213	186485223	SOS2
2	4776029	4804915	DHCR24
2	4880966	4890203	PARS2
2	5506350	5524966	LRRC42
2	6702009	6715036	COA7
2	7739070	7868805	EPS15
2	17078143	17263955	SCMH1
2	18152129	18164321	MFSD2A
2	19046551	19061535	RRAGC
2	21276288	21299063	MAP7D1
2	21900065	22066098	ZMYM4
2	24157231	24183588	YARS
2	24236813	24252744	SYNC
2	25178425	25196613	SERINC2
2	27418622	27449816	YTHDF2
2	31599296	31631388	TCEA3
2	33675056	33709213	HP1BP3
2	39737051	39770700	TNFRSF1B
2	40055953	40070617	MTHFR
2	42172663	42190202	GPR157
2	42817574	42838753	SLC45A1
2	43041499	43055351	ERRFI1
2	43192076	43251481	PER3
2	43266679	44118505	CAMTA1
2	46701846	46705679	TPRG1L
2	48887688	48893510	PERM1
2	51805975	52006345	PEBP4
2	72696724	73418139	FSTL5
2	75617933	75747144	FNIP2
2	88752613	88871064	GAB1
2	92522602	92545238	NOCT
2	107291378	107331784	NDNF
3	10358489	10372713	CIAPIN1
3	11205649	11210399	SETD6
3	20175051	20208172	CYB5B
3	24723126	24729003	LDHD
3	24828460	24865836	BCAR1
3	35913025	35921863	SNAI3
3	35930118	35940771	RNF166
3	36818133	36838544	ZNF276
3	56090979	56096396	HNRNPDL
3	62660847	62768679	PARM1
3	66062098	66064255	UTP3
3	101997244	102052511	DHX15
3	102091729	102699744	PPARGC1A
3	103717663	103840945	ADGRA3
3	107789841	107815074	LAP3
3	120965828	120979646	DGKQ
4	670392	739355	CD36
4	15620361	15630797	TBRG4
4	50467171	51330398	HDAC9
4	63036357	63047707	KBTBD2
4	67296145	67299971	DNAJB9
4	70470195	70515925	IFRD1
4	96471802	96474517	TMEM139
4	103200062	103480225	PRKAG2
5	3275237	3314661	PFKFB2
5	3768936	3793932	DUSP27
5	5839473	5883895	CCDC181
5	5908598	5934687	SLC19A2
5	23305134	23358402	ATF3
5	32344702	32355164	DEDD
5	32413309	32422300	NDUFS2
5	32671348	32673792	HSPA6
5	33746084	33754905	CASQ1
5	39300641	39305782	MTX1
5	39412523	39422761	ADAM15
5	42764767	42778522	SEMA6C
5	43428487	43431975	APH1A
5	49182085	49212027	ATP1A1
5	50582001	50618416	CSDE1
5	50639352	50660168	AMPD1
5	54476610	54484907	RBM15
5	54778088	54815616	AHCYL1
5	55646371	55693757	GPSM2
5	62966416	63066519	FRRS1
5	68857866	68960896	FAM69A
5	69302557	69375107	RPAP2
5	69616588	69664210	BRDT
5	75469328	75480398	BCL10
5	80931515	81038114	ADGRL4
5	81756821	81801480	DNAJB4
5	90511625	90514665	GADD45A
6	6384030	6401421	IGFBP5
6	8191951	8203098	PRKAG3
6	8563018	8567520	TUBA4A
6	14941947	15004566	IRS1
6	35038155	35045155	VAMP1
6	37074645	37084312	M6PR
6	49190760	49197984	KCNJ8
6	68167580	68176834	MCRS1
6	71112028	71132441	RARG
6	72076001	72096938	ZNF385A
6	75834228	75840921	STAC3
6	76025872	76030311	DDIT3
6	76291021	76314357	CTDSP2
6	83755934	83798064	CAND1
7	25395464	25636991	SIK3
7	35920189	35930769	PUS3
7	45823329	45825920	DNAJB1
7	46777518	46783179	RAD23A
7	50879390	50909012	LDLR
7	58456749	58477616	CHORDC1
7	62004719	62112414	SYTL2
7	64278826	64362542	RAB30
7	68139106	68241763	NARS2
7	72032724	72047756	UCP3
7	73841580	73851484	ART1
7	73852545	73857184	CHRNA10
7	77753716	77760797	TPP1
7	80269122	80419575	ST5
7	80631822	80718063	DENND5A
7	82062957	82075285	EIF4G2
7	88773407	88808387	GTF2H1
7	91782832	91879122	ANO5
7	95777120	95778745	FIBIN
8	7601396	7639185	PISD
8	14550402	14585200	SART3
8	15998693	16030250	RNF10
8	16033331	16049685	COQ5
8	16096738	16098956	COX6A1
8	16190643	16205389	SIRT4
8	22581952	22603803	TRAFD1
8	22698554	22706330	ERP29
8	23783870	23819736	PPTC7
8	29123383	29151558	SLC15A4
8	32254987	32265374	PXMP2
8	41467510	41515891	NPC1
8	46736985	46745319	TGIF1
8	59843368	60297976	FHOD3
9	19405143	19406840	RRS1
9	20089371	20126103	ARMC1
9	26690747	26835147	FAM110B
9	30177074	30213504	MRPL15
9	45630946	45698671	LAPTM4B
9	53272482	53282163	ABRA
9	64175583	64202739	TNFRSF11B
9	67446902	67599159	ZHX2
9	76209937	76293844	ST3GAL1
9	84268615	84366937	ZC3H3
10	6333526	6342002	SCN1B
10	7070861	7075816	LIN37
10	7455634	7473994	ZNF146
10	9633620	9739087	RYR1
10	10847922	10894619	AKT2
10	15560604	15567018	CEACAM16
10	16196527	16205568	RTN2
10	17093276	17102658	CALM3
10	18930335	18936328	DBP
10	19000618	19008394	MAMSTR
10	19128521	19132144	PPP1R15A
10	19990529	20004464	ZNF473
10	28355534	28365118	ZNF8
10	30873996	30991086	SENP6
10	41399968	41419549	AKIRIN2
10	51224237	51291208	FBXL4
10	66889553	66897484	VGLL2
10	77264286	77435893	ARHGAP18
11	125935	140713	METRNL
11	3093494	3096178	CBX8
11	12405955	12444973	GNA13
11	15523988	15534182	SMARCD2
11	15716856	15724478	TACO1
11	18519215	18560197	MAP3K14
11	18673388	18705907	NMT1
11	19623805	19637414	CD300LG
11	20542840	20549426	NAGLU
11	22475732	22483393	NR1D1
11	22483559	22506372	THRA
11	23148971	23166503	CACNB1
11	23960452	23977984	TBKBP1
11	25601700	25643455	FAM117A
11	25970090	25979432	SGCA
11	31721262	31748318	SCPEP1
11	31803509	31839672	AKAP1
11	33002871	33024861	MTMR4
11	38226160	38249076	LIG3
11	40626951	40636807	RNF135
11	40690782	40697072	TEFM
11	42983964	42989978	TRAF4
11	43401286	43430116	NUFIP2
11	45707476	45718546	WDR81
11	46513488	46534660	CLUH
11	47536110	47552757	CTNS
11	48048420	48154907	UBE2G1
11	50629821	50634630	SLC2A4
11	51369993	51385229	PER1
11	60416546	60437097	SREBF1
12	1000419	1167693	ABTB2
12	2798204	2947541	PRR5L
12	23123124	23151010	PATL1
12	27894848	28041049	MACROD1
12	27926349	28010278	FLRT1
12	28604054	28614904	PYGM
13	5243194	5287654	USP42
13	5714682	5724801	BRI3
13	6860712	6880799	ZKSCAN5
13	6910563	6925061	ZNF655
13	11564072	11595072	MLXIPL
13	20027116	20059108	ZNF629
13	20320333	20322597	SEPHS2
13	20966453	20970660	TUFM
13	20994033	21009754	ATP2A1
13	21872426	21909931	IL4R
13	21979113	22004403	KDM8
13	36287851	36300408	CARHSP1
13	39700720	39738434	HMOX2
13	40755325	40769419	ZNF200
13	40882034	40892754	ZNF205
13	43172091	43178351	RHOT2
14	26719213	26755853	SYNPO
14	27236417	27283784	HMGXB3
14	27388496	27499220	PPARGC1B
14	30947252	31073177	SH3RF2
14	34342974	34354426	GNPDA1
14	35477270	35480112	DND1
14	37467379	37483147	GFRA3
14	42459530	42484496	SLC22A5
14	42487113	42558385	SLC22A4
14	79801890	79821967	CCNH
14	85154841	85182321	CKMT2
14	85673895	85686423	ANKRD34B
14	86498359	86675547	HOMER1
14	89566458	89599706	POC5
14	89846606	89867388	HMGCR
15	9201944	9231389	CHST10
15	11546693	11770948	TMEM131
15	12035656	12041448	ANKRD23
15	12499580	12511500	TMEM127
15	12582064	12584459	DUSP2
15	16233531	16248537	SLC20A1
15	19387133	19419588	ATOH8
15	29136558	29145026	POLE4
15	31695380	31715089	CYP26B1
15	32119226	32329118	DYSF
15	33239228	33257932	PCYOX1
15	37659599	37687654	RAB1A
15	38504504	38561769	PELI1
15	38718372	38766948	UGP2
15	38952926	38972102	MDH1
15	40989360	41008875	AHSA2
15	45656297	45720218	PPP4R3B
15	52335256	52355054	MSH6
15	59555698	59747271	MAP4K3
15	60508896	60573599	ATL2
15	64366390	64463715	RASGRP3
15	69720871	69723349	CCDC121
15	69956317	69974839	TRIM54
15	70006162	70029188	CAD
15	70033291	70045351	SLC5A6
15	70197200	70208721	MAPRE3
15	71632584	71761986	DNMT3A
15	76981152	76988325	OSR1
15	83151411	83275153	LPIN1
15	84354254	84362481	ODC1
16	1591194	1605284	TPRA1
16	4791359	4889947	GRIP2
16	7772224	8123695	ATP2B2
16	37210610	37220781	PCBP4
16	37725465	37749722	MANF
16	39177390	39236327	DAG1
16	44250873	44462570	ANO10
16	52779295	52869884	GLB1
16	58189557	58274430	LRRC3B
16	60517373	60545908	NR1D2
16	63630857	63724884	KAT2B
16	64999436	65098334	SATB1
16	66233918	66412696	PLCL2
16	71273837	71368406	RYK
16	72725972	72879121	PPP2R3A
16	73484697	73557874	NCK1
16	76772644	76806943	SLC25A36
16	83699257	83706884	TM4SF1
16	84068780	84226672	RNF13
17	4421837	4606846	MIPEP
17	10425395	10451293	HSPH1
17	25042676	25075280	SLC25A30
17	46394976	46416155	KLF5
17	48600426	48788523	LMO7
18	33649007	33862519	NEB
18	56574138	56680487	OSBPL6
18	58914131	59002254	UBE2E3
18	66605150	66610122	MSTN
18	68053863	68062353	NABP1
18	72876174	72888344	HSPD1
18	76483569	76545237	TRAK2
18	77765783	77785559	WDR12
19	11979645	12514266	MECOM
19	22046258	22108836	FXR1
19	35333832	35342264	NCBP2
19	46684964	46754170	CCDC191
19	56792109	56795773	TRMT10C
20	15397552	15516385	DTNBP1
20	15879401	15899284	MYLIP
20	32384761	32394083	VWA7
20	32455935	32459951	NEU1
20	36278835	36310441	ZNF76
20	36340263	36413507	PPARD
20	40298994	40337407	MOCS1
20	41915863	41961247	TFEB
20	43367367	43387972	POLR1C
20	43588186	43606716	VEGFA
21	3506450	3509738	IFI30
21	18528737	18930766	ARL15
21	19756258	19760886	PELO
21	52572169	52581426	FASTKD3
22	20153457	20164291	FASTKD5
22	22547300	22566758	TBC1D20
22	22570662	22589139	RBCK1
22	23458715	23473193	MYLK2
22	27277063	27295564	NFS1
22	34309525	34370661	JPH2
22	35727834	35743124	ZSWIM3
22	35743619	35746614	ZSWIM1
22	35751473	35757654	CTSA
22	49011354	49022991	LSM14B
23	18064678	18075655	ZFAND5
23	20684344	20747447	FAM189A2
23	50009748	50066919	UBAP1
23	50378306	50392540	GALT
23	51179051	51194309	NFIL3
23	52629975	52631529	GADD45G
23	54972905	55021431	IPPK
24	3554073	3655465	KTN1
24	8171350	8178844	TRMT5
24	19457456	19471972	COQ6
24	19575267	19739350	LIN52
24	19809934	19825971	ABCD4
24	33972506	34218487	TTC7B
24	36393497	36395213	TMEM251
25	2640510	2690236	FBXO10
25	7792106	7804186	ZNF189
25	18574683	18606644	SLC31A1
25	18708089	18718036	ALAD
25	29112165	29328339	NR6A1
25	30977206	31000803	ZBTB43
25	32167549	32208477	SWI5
25	32660210	32670552	PHYHD1
25	39244065	39251121	UAP1L1
26	32248429	32345043	RCAN1
26	36156876	36174927	ETS2
27	5186487	5200430	IDO1
27	6713719	6890158	ADAM9
27	11337827	11343722	DUSP26
27	20308952	20374916	ZDHHC2
27	24704939	24735208	PDLIM3
27	25294502	25359416	ACSL1
27	25372481	25410957	CENPU
28	21693551	21863231	NTN4
28	26675409	26751859	GNPTAB
28	28757169	28796606	TXNRD1
28	30363911	30373265	CKAP4
28	30409473	30447534	TCP11L2
28	30984497	31077182	CRY1
28	34015186	34021336	HMOX1
28	35196997	35215434	PVALB
28	36229407	36255834	MICALL1
28	37441306	37453685	MIEF1
28	38192246	38283723	MKL1
28	38989853	39013715	TEF
28	46883056	46892148	MAPK12
29	18969530	18993811	HACD1
29	23767459	23808457	PROSER2
29	28826041	28910500	PFKFB3
30	10660396	10681381	BPNT1
30	12132295	12169461	DUSP10
30	15936189	16542538	ESRRG
30	17358343	17407437	KCTD3
30	29479285	29544420	CACNA1S
30	30188208	30191349	SHISA4
30	31228974	31259296	ADORA1
31	9956754	10055056	SYNJ2
31	10731924	11145147	ARID1B
31	12841920	12920287	SCAF8
31	16631983	16719099	PPP1R14C

## Sheet: Suppl.Data_6-TR-DEG-inputset
Suppl.Data_6: 230 differentially expressed genes (DEGs) from training response (TR) transcriptome used as input for CSS SNP enrichment analysis.
chr	PosStart	PosEnd	gene symbol
1	1073442	1309218	INPP5A
1	21316938	21455756	ADD3
1	30375632	30405684	GOT1
1	33916358	33958847	PDLIM1
1	49722417	49829726	CCDC6
1	58391032	58545005	COL13A1
1	66883039	66890004	PPIF
1	92852256	92950817	CPEB1
1	93922473	93941475	MAN2A2
1	93947299	93948968	HDDC3
1	94160874	94176137	IDH2
1	95597063	95694000	MRPL46
1	116908271	116989133	IDH3A
1	117480765	117542842	UBE2Q2
1	117838583	117939459	ETFA
1	119175583	119254821	LINGO1
1	120180483	120240309	EDC3
1	121332989	121578814	NEO1
1	145532400	145548311	GATM
1	149299373	149315065	RMDN3
1	149566800	149579207	IVD
1	170868222	171114631	NUBPL
1	186489625	186531545	L2HGDH
2	11929531	11960312	ATPAF1
2	13120229	13123771	TOE1
2	21276288	21299063	MAP7D1
2	24491502	24522559	HDAC1
2	25178425	25196613	SERINC2
2	51805975	52006345	PEBP4
2	66541005	66647911	CBR4
2	75798386	75829585	ETFDH
2	82023515	82101268	GATB
2	92194127	92212801	RAB33B
2	119871420	119952205	PPA2
3	10388410	10396017	POLR2C
3	11383761	11406781	GOT2
3	24723126	24729003	LDHD
3	28340384	28358211	MAF
3	35930118	35940771	RNF166
3	35949889	36015697	PIEZO1
3	36281138	36350037	ACSF3
3	38168731	38239231	SLC39A8
3	88908593	88969142	NSUN7
3	89977538	89994175	LIAS
3	107789841	107815074	LAP3
4	3613595	3672954	FAM185A
4	7818924	7848692	DLD
4	49397167	49432633	TSPAN13
4	58685372	58796259	HIBADH
4	102892405	102902157	ASB10
4	104174597	104254933	ACTR3B
5	13966419	14009241	TOR3A
5	17461884	17513382	LAMC2
5	21817954	21866485	SMYD2
5	31385666	31395976	CCDC190
5	32344702	32355164	DEDD
5	32413309	32422300	NDUFS2
5	32431269	32436232	TOMM40L
5	32522828	32534594	CFAP126
5	38304904	38344534	IQGAP3
5	43254133	43267225	TARS2
5	43430213	43438599	CA14
5	46953083	47057283	TBX15
5	48556139	48564705	TRIM45
5	50639352	50660168	AMPD1
5	69616588	69664210	BRDT
5	83705137	83737116	ACADM
6	6384030	6401421	IGFBP5
6	8191951	8203098	PRKAG3
6	8563018	8567520	TUBA4A
6	12550552	12557769	MRPL44
6	25492905	25556174	NDUFA10
6	26425184	26430282	MTERF4
6	37227351	37263125	A2M
6	67787232	67798749	LMBR1L
6	69350838	69360538	LETMD1
6	71740287	71743755	HOXC11
6	72076001	72096938	ZNF385A
6	74837089	74857460	CS
6	75834228	75840921	STAC3
6	76261674	76271203	TSFM
6	81687867	81770688	TBC1D30
6	85688526	85732556	BEST3
7	22696621	22755806	USP28
7	25330748	25340233	ZPR1
7	36251485	36259161	FOXRED1
7	46777518	46783179	RAD23A
7	62004719	62112414	SYTL2
7	81604365	81606616	ADM
7	85099257	85169357	RRAS2
7	87873131	87874458	KCNJ11
8	15867651	15880294	ACADS
8	15901400	15916088	MLEC
8	15938693	15961228	CABP1
8	15998693	16030250	RNF10
8	16033331	16049685	COQ5
8	22930736	22981118	ACAD10
8	41552438	41576886	RIOK3
8	58761945	58908431	MAPRE2
8	68503384	68579158	PSTPIP2
8	72658407	72713356	ME2
9	38524667	38592476	DECR1
9	45530363	45586425	MTDH
9	68641181	68690343	TMEM65
9	77822133	78012097	KHDRBS3
9	84268615	84366937	ZC3H3
10	1614540	1625230	CCNE1
10	5554483	5581885	GPI
10	6333526	6342002	SCN1B
10	7385230	7386979	COX7A1
10	15560604	15567018	CEACAM16
10	16043002	16073322	MARK4
10	16196527	16205568	RTN2
10	16927901	16930824	CCDC8
10	17773916	17804152	NAPA
10	19141337	19161616	NUCB1
10	19854758	19862935	PTOV1
10	30873996	30991086	SENP6
10	51654799	51672743	COQ3
10	76675674	77216142	LAMA2
11	1300094	1302615	MYADML2
11	2894521	2977009	TBC1D16
11	12108380	12160797	FAM20A
11	19478522	19486885	G6PC3
11	23960452	23977984	TBKBP1
11	25970090	25979432	SGCA
11	44222315	44267106	BLMH
11	44757503	44896099	NXN
11	49530572	49536226	C1QBP
11	50580215	50585624	ACADVL
11	61565724	61605793	KCNJ12
12	1653365	1727675	PDHX
12	27894848	28041049	MACROD1
12	28604054	28614904	PYGM
12	30868449	30871715	PPP1CA
12	31025187	31030472	NDUFV1
13	20966453	20970660	TUFM
13	20994033	21009754	ATP2A1
13	27403917	27426863	UQCRC2
13	34908345	34950823	EMP2
13	36287851	36300408	CARHSP1
13	36336446	36425712	ABAT
13	40339773	40394695	TRAP1
13	40882034	40892754	ZNF205
14	3642967	3660734	RMND5B
14	26719213	26755853	SYNPO
14	35459381	35466331	HARS2
14	35782693	35794429	HBEGF
14	37467379	37483147	GFRA3
14	85154841	85182321	CKMT2
15	4675337	4740318	MRPS9
15	9201944	9231389	CHST10
15	19085528	19118360	PTCD3
15	20009850	20074981	KCMF1
15	29136558	29145026	POLE4
15	29191446	29249185	HK2
15	29529757	29532823	AUP1
15	38952926	38972102	MDH1
15	60508896	60573599	ATL2
15	61436406	61455378	NDUFAF7
15	69720871	69723349	CCDC121
15	70197200	70208721	MAPRE3
15	70875824	70922491	HADHA
16	5960705	5990967	CAND2
16	8517029	8527961	CAMK1
16	39177390	39236327	DAG1
16	63630857	63724884	KAT2B
16	69927434	70011143	ACAD11
16	71273837	71368406	RYK
17	4421837	4606846	MIPEP
17	5914597	5920928	SHISA2
17	22881701	22921643	SUCLA2
17	27866687	28048597	DGKH
17	46394976	46416155	KLF5
17	68598680	68825530	CLYBL
18	51027962	51122258	SLC25A12
18	56574138	56680487	OSBPL6
18	58914131	59002254	UBE2E3
18	66386706	66517107	PMS1
18	66605150	66610122	MSTN
18	75233003	75399280	SPATS2L
18	80561073	80589371	NDUFS1
18	80595468	80638535	GPR1
19	38689973	38839402	ADCY5
20	19217876	19310090	MBOAT1
20	23246900	23276163	ALDH5A1
20	32384761	32394083	VWA7
20	38443251	38753491	ZFAND3
20	43588186	43606716	VEGFA
20	44021635	44025016	SLC35B2
21	2924956	2932071	DDA1
21	23651787	23803103	NNT
21	58852761	58881021	SDHA
22	1176610	1364865	SYNDIG1
22	22570662	22589139	RBCK1
22	23458715	23473193	MYLK2
22	26976785	27065211	UQCC1
22	27277063	27295564	NFS1
22	42605104	42756930	DOK5
23	4464705	4518844	GOLM1
23	25594427	25613587	CDC37L1
23	50275637	50277376	ENHO
23	52715146	52826456	SEMA4D
24	3554073	3655465	KTN1
24	19457456	19471972	COQ6
24	20277826	20297981	DLST
24	33972506	34218487	TTC7B
24	45285272	45294464	EIF5
25	1095833	1123841	TMEM8B
25	4575949	4658486	TMOD1
25	18708089	18718036	ALAD
25	39372924	39382767	TPRN
26	24239771	24494243	APP
27	20308952	20374916	ZDHHC2
27	25580002	25665096	IRF2
27	31967968	32082916	VEGFC
27	38513050	38645592	MYOM2
28	34015186	34021336	HMOX1
28	34190507	34199491	MB
28	35196997	35215434	PVALB
28	40645893	40655298	MCAT
29	23848926	23867584	ECHDC3
30	3447718	3481612	FH
30	11193576	11257307	MARK1
30	17358343	17407437	KCTD3
30	30132558	30179608	IPO9
30	30188208	30191349	SHISA4
30	31115376	31132002	TMEM183A
31	12481831	12611332	TIAM2
31	22933938	23024213	HIVEP2

## Sheet: Suppl.D7-racing-gwinteR-summary
Suppl.Data_7: Summary of the number of statistically significant SNPs pre- and post-data integration for Racing analysis.
File	SNPS_total	Orig_q<0.05	new_q<0.05	%prob1000x	Av_num_qval0.05_per_samp	Orig_q<0.1	new_q<0.1	%prob1000x	Av_num_qval0.1_per_samp
TR__SNP_set_10000_bases.txt	295	1	1	72.4	2.497	4	5	54.1	5.233
TR__SNP_set_20000_bases.txt	365	1	1	75.8	2.822	5	6	51.1	6.086
TR__SNP_set_30000_bases.txt	431	3	5	28	3.131	8	10	24.7	6.777
TR__SNP_set_40000_bases.txt	511	3	5	32.3	3.522	8	10	36.7	7.93
TR__SNP_set_50000_bases.txt	575	3	5	40.9	4.187	8	10	44.7	9.246
TR__SNP_set_60000_bases.txt	634	3	3	58.7	4.102	8	11	41.5	9.452
TR__SNP_set_70000_bases.txt	696	3	3	60.3	4.301	8	12	39.4	10.113
TR__SNP_set_80000_bases.txt	777	3	3	66.9	5.03	10	14	37.8	11.423
TR__SNP_set_90000_bases.txt	840	3	4	59.5	5.289	12	16	32.1	12.188
TR__SNP_set_1e+05_bases.txt	907	3	3	71	5.652	16	22	14.3	13.41
UE__SNP_set_10000_bases.txt	525	2	1	80.4	3.535	5	5	70.8	7.867
UE__SNP_set_20000_bases.txt	641	2	1	83.4	4.268	6	6	73.8	9.75
UE__SNP_set_30000_bases.txt	748	2	1	86.6	4.723	7	7	74.3	10.95
UE__SNP_set_40000_bases.txt	874	2	1	88.2	5.052	9	7	77.8	12.303
UE__SNP_set_50000_bases.txt	984	2	1	89.3	5.899	10	8	78.6	14.061
UE__SNP_set_60000_bases.txt	1123	2	1	90.7	6.633	11	9	79.8	16.133
UE__SNP_set_70000_bases.txt	1254	2	1	92.6	7.154	12	9	84.2	18.117
UE__SNP_set_80000_bases.txt	1381	2	1	91.1	7.385	13	10	85.6	19.307
UE__SNP_set_90000_bases.txt	1514	3	2	88.8	8.208	16	12	82.6	21.127
UE__SNP_set_1e+05_bases.txt	1652	4	2	90.6	8.807	20	19	64.3	22.487

## Sheet: Suppl.D8-racing-GwinteR-results
Suppl.Data_8: Gene loci associated with enriched CSS SNPs in post-data integration for Racing analysis.
SNP	Genes	pvalues	Original qvalues	new qvalues (<0.1)	%prob1000x（q<0.1）	chr	gene start pos	gene end pos	DEG response set
chr15.83228428	LPIN1	8.18117e-06	0.0125373	0.0135153	64.3	15	83151411	83275153	Exercise
chr16.58361467	LRRC3B	2.09445e-05	0.0175271	0.0173002	64.3	16	58189557	58274430	Exercise
chr11.15754873	TACO1	0.000271455	0.0545387	0.0640634	64.3	11	15716856	15724478	Exercise
chr22.23553295	MYLK2	0.000224298	0.0515423	0.0640634	64.3	22	23458715	23473193	Exercise
chr30.12265245	DUSP10	0.000135251	0.0436208	0.0640634	64.3	30	12132295	12169461	Exercise
chr5.3366979	PFKFB2	0.000245231	0.052118	0.0640634	64.3	5	3275237	3314661	Exercise
chr5.54822612	AHCYL1	0.00019307	0.0470106	0.0640634	64.3	5	54778088	54815616	Exercise
chr2.5570349	LRRC42	0.000431106	0.0644906	0.0647443	64.3	2	5506350	5524966	Exercise
chr24.3593768	KTN1	0.000413552	0.0636195	0.0647443	64.3	24	3554073	3655465	Exercise
chr28.34043193	HMOX1	0.000386329	0.0634114	0.0647443	64.3	28	34015186	34021336	Exercise
chr4.51430225	HDAC9	0.000359331	0.0616288	0.0647443	64.3	4	50467171	51330398	Exercise
chr1.33606749	TCTN3	0.000605234	0.0734411	0.0695015	64.3	1	33568242	33593369	Exercise
chr22.23550861	MYLK2	0.000631067	0.0741702	0.0695015	64.3	22	23458715	23473193	Exercise
chr4.50808674	HDAC9	0.000522474	0.0711256	0.0695015	64.3	4	50467171	51330398	Exercise
chr6.8465686	TUBA4A	0.00055971	0.0724452	0.0695015	64.3	6	8563018	8567520	Exercise
chr1.121250639	NEO1	0.000870985	0.0851689	0.0846392	64.3	1	121332989	121578814	Exercise
chr22.23563861	MYLK2	0.00085212	0.0846401	0.0846392	64.3	22	23458715	23473193	Exercise
chr16.66229684	PLCL2	0.000935238	0.0870529	0.0858341	64.3	16	66233918	66412696	Exercise
chr6.14873149	IRS1	0.00105285	0.0917298	0.0915422	64.3	6	14941947	15004566	Exercise
chr2.66672395	CBR4	0.000161764	0.0449392	0.048933	14.3	2	66541005	66647911	Training
chr22.1387776	SYNDIG1	0.000161851	0.0449392	0.048933	14.3	22	1176610	1364865	Training
chr27.38626235	MYOM2	0.000118925	0.0405213	0.048933	14.3	27	38513050	38645592	Training
chr22.23553295	MYLK2	0.000224298	0.0515423	0.0508596	14.3	22	23458715	23473193	Training
chr24.3593768	KTN1	0.000413552	0.0636195	0.0625153	14.3	24	3554073	3655465	Training
chr28.34043193	HMOX1	0.000386329	0.0634114	0.0625153	14.3	28	34015186	34021336	Training
chr1.121250639	NEO1	0.000870985	0.0851689	0.0635411	14.3	1	121332989	121578814	Training
chr22.23550861	MYLK2	0.000631067	0.0741702	0.0635411	14.3	22	23458715	23473193	Training
chr22.23563861	MYLK2	0.00085212	0.0846401	0.0635411	14.3	22	23458715	23473193	Training
chr22.26992502	UQCC1	0.000978603	0.0892811	0.0635411	14.3	22	26976785	27065211	Training
chr27.38417580	MYOM2	0.00102302	0.0912945	0.0635411	14.3	27	38513050	38645592	Training
chr4.49378329	TSPAN13	0.000909318	0.0864917	0.0635411	14.3	4	49397167	49432633	Training
chr5.13972609	TOR3A	0.00105084	0.0917298	0.0635411	14.3	5	13966419	14009241	Training
chr5.48461033	TRIM45	0.000812465	0.0829775	0.0635411	14.3	5	48556139	48564705	Training
chr6.8465686	TUBA4A	0.00055971	0.0724452	0.0635411	14.3	6	8563018	8567520	Training
chr22.26904036	UQCC1	0.00113258	0.0947111	0.0642028	14.3	22	26976785	27065211	Training
chr1.121334687	NEO1	0.00142706	0.102847	0.0706608	14.3	1	121332989	121578814	Training
chr5.21897601	SMYD2	0.00148022	0.104259	0.0706608	14.3	5	21817954	21866485	Training
chr5.21917830	SMYD2	0.0014378	0.102847	0.0706608	14.3	5	21817954	21866485	Training
chr1.1373954	INPP5A	0.00157	0.106725	0.0711995	14.3	1	1073442	1309218	Training
chr5.21756074	SMYD2	0.00217875	0.125953	0.0941013	14.3	5	21817954	21866485	Training
chr1.121377117	NEO1	0.00230307	0.129846	0.0949492	14.3	1	121332989	121578814	Training

## Sheet: Suppl.D9-MonRC-gwinteR-Summary
Suppl.Data_9: Summary of the number of statistically significant SNPs pre- and post-data integration for Mongolian Racing analysis.
File	SNPS_total	Orig_q<0.05	new_q<0.05	%prob1000x	Av_num_qval0.05_per_samp	Orig_q<0.1	new_q<0.1	%prob1000x	Av_num_qval0.1_per_samp
T-rest-genelist.csv__SNP_set_10000_bases.txt	238	23	5	23.4	2.906	36	10	13.1	5.266
T-rest-genelist.csv__SNP_set_1e+05_bases.txt	718	68	7	44.2	6.823	100	16	40.7	14.193
T-rest-genelist.csv__SNP_set_20000_bases.txt	292	28	5	32.2	3.656	42	10	23.9	6.617
T-rest-genelist.csv__SNP_set_30000_bases.txt	343	32	7	20.3	3.915	49	12	19	7.433
T-rest-genelist.csv__SNP_set_40000_bases.txt	405	40	9	13.7	4.516	60	15	14.3	8.868
T-rest-genelist.csv__SNP_set_50000_bases.txt	456	43	9	18.1	4.924	63	19	5.9	9.565
T-rest-genelist.csv__SNP_set_60000_bases.txt	501	47	10	18.3	5.511	69	18	12.4	10.66
T-rest-genelist.csv__SNP_set_70000_bases.txt	547	54	8	29.2	5.733	78	18	14.1	11.303
T-rest-genelist.csv__SNP_set_80000_bases.txt	611	64	7	41.3	6.255	91	19	17.8	12.753
T-rest-genelist.csv__SNP_set_90000_bases.txt	660	66	7	42.3	6.519	97	18	27.1	13.243
UT-exercise-genelist.csv__SNP_set_10000_bases.txt	439	39	2	80.2	4.87	55	4	87	9.467
UT-exercise-genelist.csv__SNP_set_1e+05_bases.txt	1356	162	3	95.4	12.673	221	43	5.3	26.851
UT-exercise-genelist.csv__SNP_set_20000_bases.txt	533	53	2	84.5	5.613	71	3	92.6	10.899
UT-exercise-genelist.csv__SNP_set_30000_bases.txt	617	65	2	87.2	6.247	88	18	22.5	12.638
UT-exercise-genelist.csv__SNP_set_40000_bases.txt	718	83	4	76.4	7.394	114	23	14.3	14.675
UT-exercise-genelist.csv__SNP_set_50000_bases.txt	811	94	3	87.1	7.975	128	24	15.8	16.464
UT-exercise-genelist.csv__SNP_set_60000_bases.txt	925	105	3	90.6	9.045	145	25	23	18.542
UT-exercise-genelist.csv__SNP_set_70000_bases.txt	1036	119	2	95.8	9.944	161	20	57.5	20.732
UT-exercise-genelist.csv__SNP_set_80000_bases.txt	1138	133	4	92.9	11.274	183	34	12.8	23.361
UT-exercise-genelist.csv__SNP_set_90000_bases.txt	1237	142	4	92.2	12.022	196	34	17.4	24.774

## Sheet: Suppl.D10-MonRC-gwinteR-results
Suppl.Data_10: Gene loci associated with enriched CSS SNPs in post-data integration for Mongolian Racing analysis.
SNPs	Genes	pvalues	Original qvalues	new qvalues (<0.1)	%prob1000x（q<0.1）	chr	gene start pos	gene end pos	DEG response set
chr16.72767715	PPP2R3A	9.93965e-07	9.93965e-07	0.00134782	5.3	16	72725972	72879121	Exercise
chr16.52802096	GLB1	3.62686e-05	3.62686e-05	0.0163934	5.3	16	52779295	52869884	Exercise
chr21.19683986	PELO	2.45393e-05	2.45393e-05	0.0163934	5.3	21	19756258	19760886	Exercise
chr15.11999191	ANKRD23	0.000157787	0.000157787	0.0534898	5.3	15	12035656	12041448	Exercise
chr5.49302201	ATP1A1	0.000218478	0.000218478	0.0592512	5.3	5	49182085	49212027	Exercise
chr2.42145626	GPR157	0.000275155	0.000275155	0.062185	5.3	2	42172663	42190202	Exercise
chr15.11939699	ANKRD23	0.000418836	0.000418836	0.0631046	5.3	15	12035656	12041448	Exercise
chr20.43634605	VEGFA	0.000393163	0.000393163	0.0631046	5.3	20	43588186	43606716	Exercise
chr25.32079922	PHYHD1	0.0003825	0.0003825	0.0631046	5.3	25	32660210	32670552	Exercise
chr17.48776240	LMO7	0.000486653	0.000486653	0.064498	5.3	17	48600426	48788523	Exercise
chr5.49269291	ATP1A1	0.000523214	0.000523214	0.064498	5.3	5	49182085	49212027	Exercise
chr11.47624035	CTNS	0.000777648	0.000777648	0.0666191	5.3	11	47536110	47552757	Exercise
chr20.40331960	MOCS1	0.000859777	0.000859777	0.0666191	5.3	20	40298994	40337407	Exercise
chr21.3482802	IFI30	0.000820322	0.000820322	0.0666191	5.3	21	3506450	3509738	Exercise
chr4.62942599	KBTBD2	0.000884324	0.000884324	0.0666191	5.3	4	63036357	63047707	Exercise
chr5.43394577	APH1A	0.000711938	0.000711938	0.0666191	5.3	5	43428487	43431975	Exercise
chr5.49267563	ATP1A1	0.000804575	0.000804575	0.0666191	5.3	5	49182085	49212027	Exercise
chr5.49267693	ATP1A1	0.000791116	0.000791116	0.0666191	5.3	5	49182085	49212027	Exercise
chr5.43355938	APH1A	0.000964316	0.000964316	0.0688217	5.3	5	43428487	43431975	Exercise
chr15.11965663	ANKRD23	0.0012717	0.0012717	0.07332	5.3	15	12035656	12041448	Exercise
chr2.4904945	PERM1	0.00112964	0.00112964	0.07332	5.3	2	48887688	48893510	Exercise
chr25.29414874	NR6A1	0.00122675	0.00122675	0.07332	5.3	25	29112165	29328339	Exercise
chr6.75872990	STAC3	0.0012977	0.0012977	0.07332	5.3	6	75834228	75840921	Exercise
chr7.77740134	TPP1	0.00117818	0.00117818	0.07332	5.3	7	77753716	77760797	Exercise
chr25.18551908	SLC31A1	0.0014756	0.0014756	0.0769583	5.3	25	18574683	18606644	Exercise
chr5.54441801	RBM15	0.00143789	0.00143789	0.0769583	5.3	5	54476610	54484907	Exercise
chr23.20609462	FAM189A2	0.0015992	0.0015992	0.0803156	5.3	23	20684344	20747447	Exercise
chr11.47624201	CTNS	0.00170917	0.00170917	0.0819092	5.3	11	47536110	47552757	Exercise
chr20.15383616	DTNBP1	0.00175175	0.00175175	0.0819092	5.3	20	15397552	15516385	Exercise
chr2.21299796	MAP7D1	0.00182252	0.00182252	0.0823778	5.3	2	21276288	21299063	Exercise
chr16.84322270	RNF13	0.002162	0.002162	0.0890039	5.3	16	84068780	84226672	Exercise
chr2.43660469	CAMTA1	0.0022973	0.0022973	0.0890039	5.3	2	43266679	44118505	Exercise
chr2.43663533	CAMTA1	0.0022973	0.0022973	0.0890039	5.3	2	43266679	44118505	Exercise
chr2.75538441	FNIP2	0.00207644	0.00207644	0.0890039	5.3	2	75617933	75747144	Exercise
chr7.64268024	RAB30	0.00221053	0.00221053	0.0890039	5.3	7	64278826	64362542	Exercise
chr13.5715594	BRI3	0.00237878	0.00237878	0.0896006	5.3	13	5714682	5724801	Exercise
chr7.77721258	TPP1	0.00246192	0.00246192	0.0902259	5.3	7	77753716	77760797	Exercise
chr7.64308570	RAB30	0.00253245	0.00253245	0.0903686	5.3	7	64278826	64362542	Exercise
chr25.18660925	ALAD	0.00292487	0.00292487	0.099153	5.3	25	18708089	18718036	Exercise
chr5.39278757	MTX1	0.00287559	0.00287559	0.099153	5.3	5	39300641	39305782	Exercise
chr20.43486712	VEGFA	0.00315091	0.00315091	0.0993635	5.3	20	43588186	43606716	Exercise
chr28.37499983	MIEF1	0.00309546	0.00309546	0.0993635	5.3	28	37441306	37453685	Exercise
chr6.76396988	CTDSP2	0.00303534	0.00303534	0.0993635	5.3	6	76291021	76314357	Exercise
chr5.46951831	TBX15	5.14412e-06	5.14412e-06	0.00184674	40.7	5	46953083	47057283	Training
chr5.46952814	TBX15	5.14412e-06	5.14412e-06	0.00184674	40.7	5	46953083	47057283	Training
chr5.46970491	TBX15	1.85036e-05	1.85036e-05	0.00442853	40.7	5	46953083	47057283	Training
chr5.46990365	TBX15	3.25107e-05	3.25107e-05	0.00583567	40.7	5	46953083	47057283	Training
chr5.46974599	TBX15	0.000112792	0.000112792	0.0161969	40.7	5	46953083	47057283	Training
chr9.77783000	KHDRBS3	0.000215983	0.000215983	0.025846	40.7	9	77822133	78012097	Training
chr20.43634605	VEGFA	0.000393163	0.000393163	0.0403273	40.7	20	43588186	43606716	Training
chr19.38663557	ADCY5	0.00084506	0.00084506	0.0629435	40.7	19	38689973	38839402	Training
chr5.43320266	CA14	0.000934528	0.000934528	0.0629435	40.7	5	43430213	43438599	Training
chr5.43355938	CA14	0.000964316	0.000964316	0.0629435	40.7	5	43430213	43438599	Training
chr5.43394577	CA14	0.000711938	0.000711938	0.0629435	40.7	5	43430213	43438599	Training
chr6.75872990	STAC3	0.0012977	0.0012977	0.0776457	40.7	6	75834228	75840921	Training
chr31.23017287	HIVEP2	0.00210869	0.00210869	0.0946274	40.7	31	22933938	23024213	Training
chr2.21299796	MAP7D1	0.00182252	0.00182252	0.0946274	40.7	2	21276288	21299063	Training
chr11.44663275	NXN	0.00191225	0.00191225	0.0946274	40.7	11	44757503	44896099	Training
chr7.22701212	USP28	0.00206649	0.00206649	0.0946274	40.7	7	22696621	22755806	Training

[truncated: 9 more sheets: Suppl.Data_11-WGS-samples&pops, Suppl.Data_12-WGS-summarystats, Suppl.D13-WGS-SNPIndelSummary, Suppl.D14-MNEc2M-validationWGS, Suppl.D15-variants-to-validate, Suppl.D16-breeds used for assoc, Suppl.Data17-breed allele freqs, Suppl.D18 - Thoroughbred cohort, Suppl.Data_19 - TB_racing assoc]
